# Supplementary material for: Outbreak of OXA-232-producing carbapenem-resistant Klebsiella pneumoniae ST15 in a Chinese teaching hospital: a molecular epidemiological study
Source: Front Cell Infect Microbiol. 2023 Aug 21;13:1229284. doi: 10.3389/fcimb.2023.1229284 (PMC10475586; doi:10.3389/fcimb.2023.1229284)
Supplement: Supplementary Table 2 — Metadata for 16 inpatients. [file Table_2.xlsx]

## Sheet: Sheet1
Patient	Abbr	Age	Gender	Department	Isolate	Specimen	Admission date	Isolate date	Outcome
P1	DCM	70	male	ICU	P1-1	sputum	2020.12.17	2021.2.2	Recovered
P2	SCX	71	male	ICU, Brain surgery	P2-1	sputum	2020.12.8	2021.2.9	Recovered
P3	ZHF	42	male	Rehabilitation	P3-1	sputum	2021.2.9	2021.2.18	Recovered
P4	CT	54	male	Brain surgery, Rehabilitation	P4-1	blood	2021.2.23	2021.2.25	Recovered
P5	LSM	60	male	Neurology, ICU, Brain surgery	P5-1	sputum	2021.3.17	2021.3.25	Recovered
P6	CLY	53	female	ICU, Brain surgery	P6-1, P6-2	sputum, urine	2021.1.10	2021.4.26	Recovered
P7	SJJ	31	male	Brain surgery, Rehabilitation	P7-1	sputum	2021.5.7	2021.5.31	Recovered
P8	TXH	57	female	ICU, Brain surgery	P8-1, P8-2	sputum, urine	2021.2.9	2021.6.24	Recovered
P9	YRS	82	male	ICU	P9-1	sputum	2021.9.3	2021.9.21	Uncured
P10	HXL	63	male	ICU, Hepatobiliary surgery	P10-1, P10-2	sputum, secretion	2021.9.3	2021.9.24	Uncured
P11	CEC	77	female	ICU, Orthopedics	P11-1, P11-2	secretion, urine	2021.3.26	2021.10.11	Recovered
P12	CSM	87	male	ICU	P12-1	sputum	2021.9.26	2021.10.11	Died
P13	ZYJ	66	male	Thoracic surgery, ICU	P13-1, P13-2	pleural effusion, sputum	2021.9.17	2021.10.16	Recovered
P14	ZFJ	78	male	ICU	P14-1	sputum	2021.10.21	2021.11.1	Uncured
P15	CJ	36	male	Neurosurgery	P15-1	sputum	2021.10.12	2022.1.27	Recovered
P16	ZHG	61	male	Neurosurgery	P16-1	sputum	2022.1.24	2022.3.3	Recovered
