# Supplementary material for: Outbreak of OXA-232-producing carbapenem-resistant Klebsiella pneumoniae ST15 in a Chinese teaching hospital: a molecular epidemiological study
Source: Front Cell Infect Microbiol. 2023 Aug 21;13:1229284. doi: 10.3389/fcimb.2023.1229284 (PMC10475586; doi:10.3389/fcimb.2023.1229284)
Supplement: Supplementary Table 3 — Metadata for the 21 CRKP genomes in this study (A) and 12 closely related CRKP genomes from the public database (B). [file Table_3.xlsx]

## Sheet: A
Strain	Database	BioSample ID	Assembly accession	Level	Contigs	Sequence Length (bp)	N50 (bp)
P1-1	NCBI Genbank	SAMN35323137	GCA_030125405.1	Contig	110	5612178	132710
P2-1	NCBI Genbank	SAMN35323155	GCA_030124455.1	Contig	107	5609576	136606
P3-1	NCBI Genbank	SAMN35323139	GCA_030124835.1	Contig	105	5615208	147338
P4-1	NCBI Genbank	SAMN35323140	GCA_030124545.1	Contig	105	5615391	149204
P5-1	NCBI Genbank	SAMN35323141	GCA_030124585.1	Contig	104	5616311	155893
P6-1	NCBI Genbank	SAMN35323142	GCA_030124515.1	Contig	135	5582958	89318
P6-2	NCBI Genbank	SAMN35323143	GCA_030124565.1	Contig	109	5609573	136606
P7-1	NCBI Genbank	SAMN35323144	GCA_030124505.1	Contig	109	5610455	149204
P8-1	NCBI Genbank	SAMN35323145	GCA_030124645.1	Contig	111	5606734	117855
P8-2	NCBI Genbank	SAMN35323146	GCA_030124795.1	Contig	101	5611666	149204
P9-1	NCBI Genbank	SAMN35323147	GCA_030124415.1	Contig	110	5609844	133473
P10-1	NCBI Genbank	SAMN35323148	GCA_030125225.1	Contig	105	5607253	147338
P10-2	NCBI Genbank	SAMN35323149	GCA_030124725.1	Contig	98	5617161	155893
P11-1	NCBI Genbank	SAMN35323150	GCA_030125275.1	Contig	104	5616496	155893
P11-2	NCBI Genbank	SAMN35323151	GCA_030125265.1	Contig	104	5608436	147338
P12-1	NCBI Genbank	SAMN35323152	GCA_030125345.1	Contig	113	5597761	132098
P13-1	NCBI Genbank	SAMN35323153	GCA_030125605.1	Contig	133	5578611	95385
P13-2	NCBI Genbank	SAMN35323154	GCA_030125235.1	Contig	132	5581315	95385
P14-1	NCBI Genbank	SAMN35323138	GCA_030125295.1	Complete	10	5740787	5295013
P15-1	NCBI Genbank	SAMN35323156	GCA_030124485.1	Complete	10	5739687	5260663
P16-1	NCBI Genbank	SAMN35323157	GCA_030124445.1	Contig	104	5627373	156274

## Sheet: B
Strain	BioSample ID	Assembly accession	Level	Isolation Source	Collection Date	Country State	Affiliation	Database
SHK096	SAMN10979499	GCA_008634545.1	Scaffold	swab	2017-10-23	China: Shanghai	the 302 Hospital of Chinese PLA	NCBI Genbank
SHK072	SAMN10979498	GCA_008634555.1	Scaffold	sputum	2016-07-26	China: Shanghai	the 303 Hospital of Chinese PLA	NCBI Genbank
SHK103	SAMN10979500	GCA_008634565.1	Contig	swab	2017-10-27	China: Shanghai	the 304 Hospital of Chinese PLA	NCBI Genbank
SHK128	SAMN10979501	GCA_008634585.1	Scaffold	secreta	2017-06-14	China: Shanghai	the 305 Hospital of Chinese PLA	NCBI Genbank
SHK140	SAMN10979502	GCA_008634595.1	Scaffold	urine	2017-09-29	China: Shanghai	the 306 Hospital of Chinese PLA	NCBI Genbank
SHK059	SAMN10979497	GCA_008634675.1	Scaffold	sputum	2016-05-06	China: Shanghai	the 307 Hospital of Chinese PLA	NCBI Genbank
SHK051	SAMN10979496	GCA_008634705.1	Scaffold	secreta	2016-02-27	China: Shanghai	the 308 Hospital of Chinese PLA	NCBI Genbank
SHK022	SAMN10979493	GCA_008634715.1	Scaffold	sputum	2015-12-20	China: Shanghai	the 309 Hospital of Chinese PLA	NCBI Genbank
SHK038	SAMN10979495	GCA_008634725.1	Scaffold	secreta	2016-10-04	China: Shanghai	the 310 Hospital of Chinese PLA	NCBI Genbank
SHK032	SAMN10979494	GCA_008634755.1	Scaffold	Drainage of fluid	2016-01-05	China: Shanghai	the 311 Hospital of Chinese PLA	NCBI Genbank
SHK012	SAMN10979492	GCA_008634795.1	Scaffold	sputum	2015-10-25	China: Shanghai	the 312 Hospital of Chinese PLA	NCBI Genbank
WSD411	SAMN12877715	GCA_009884415.1	Complete	rectum	2018-08-26	China: Hangzhou, Zhejiang	Sir Run Run Shaw Hospital	NCBI Genbank
