# Supplementary material for: Outbreak of OXA-232-producing carbapenem-resistant Klebsiella pneumoniae ST15 in a Chinese teaching hospital: a molecular epidemiological study
Source: Front Cell Infect Microbiol. 2023 Aug 21;13:1229284. doi: 10.3389/fcimb.2023.1229284 (PMC10475586; doi:10.3389/fcimb.2023.1229284)
Supplement: Supplementary Table 4 — Antibiotic susceptibility of 21 CRKP isolates (A) and Antimicrobial test ranges, MIC quality control ranges, and MIC breakpoints used for antimicrobial susceptibility testing (B). [file Table_4.xlsx]

## Sheet: Table S4A
Table S4A. Antibiotic susceptibility of 21 CRKP isolates
Bacterial isolate	Antimicrobial agent & MIC (mg/L)
	ETP	IPM	MEM	CRO	CAZ	FEP	TZP	SCF	CZA	PB	TGC	FOS	ATM	CIP	AK							MIC breakpoint
P1-1	64	8	8	>128	32	>64	>256/4	256/128	<=0.5/4	0.5	2	512	>128	>32	1024
P2-1	64	8	8	>128	32	>64	>256/4	256/128	1/4	0.5	2	64	>128	>32	1024
P3-1	>128	8	32	>128	128	>64	>256/4	>256/128	<=0.5/4	0.5	2	128	>128	>32	1024
P4-1	>128	8	16	>128	128	>64	>256/4	>256/128	<=0.5/4	0.5	0.5	256	>128	>32	1024
P5-1	32	8	16	>128	64	>64	>256/4	126/64	<=0.5/4	0.5	2	256	>128	>32	1024
P6-1	>128	16	16	>128	64	>64	>256/4	>256/128	1/4	>4	2	256	>128	>32	1024
P7-1	>128	8	32	>128	128	>64	>256/4	>256/128	1/4	1	0.5	128	>128	>32	1024
P8-1	64	8	16	>128	128	>64	>256/4	256/128	<=0.5/4	0.5	1	1024	>128	>32	1024
P9-1/2	>128	8	16	>128	>128	>64	>256/4	>256/128	1/4	1	2	512	>128	>32	1024
P10-1/2	64	8	8	>128	128	>64	>256/4	256/128	1/4	0.5	1	128	>128	>32	1024
P11-1/2	>128	16	16	>128	>128	>64	>256/4	>256/128	1/4	0.5	2	1024	>128	>32	1024
P12-1/2	64	16	8	>128	128	>64	>256/4	256/128	<=0.5/4	0.5	0.5	1024	>128	>32	1024
P13-1/2	64	8	8	>128	64	>64	>256/4	256/128	<=0.5/4	0.5	0.5	128	>128	>32	1024
P14-1	64	8	16	>128	128	>64	>256/4	256/128	1/4	0.5	2	1024	>128	>32	1024
P15-1	8	2	4	>128	32	>64	>256/4	126/64	1/4	0.5	<=0.25	128	>128	>32	1024
P16-1	8	2	8	>128	32	>64	>256/4	126/64	<=0.5/4	1	<=0.25	256	>128	>32	1024
Abbreviations: MICs, minimum inhibitory concentrations; ETP, ertapenem; IPM, imipenem; MEM, meropenem; CRO, ceftriaxone; CAZ, ceftazidime; FEP, cefepime; TZP, piperacillin-tazobactam; SCF, cefoperazone/sulbactam; CZA, ceftazidime-avibactam; PB, polymyxin B; TGC, tigecycline; FOS, fosfomycin; ATM, aztreonam; CIP: ciprofloxacin; AK: amikacin.
	resistant
	senstive

## Sheet: Table S4B
Table S4B. Antimicrobial test ranges, MIC quality control ranges, and MIC breakpoints used for antimicrobial susceptibility testing
Antimicrobial agent	E.coli ATCC25922 MIC QC range(mg/L)	E.coli ATCC25922 MIC QC (mg/L)	Test range（mg/L）	MIC breakpoint (mg/L)
				S	SDD	I	R
ETP	0.004-0.016	<0.125	0.125-128	≤0.5	/	1	≥2
IPM	0.06-0.5	0.125 - 0.25	0.125-128	≤1	/	2	≥4
MEM	0.008-0.06	<0.125	0.125-128	≤1	/	2	≥4
CRO	0.03-0.12	<1	1-128	≤1	/	2	≥4
CAZ	0.06-0.5	<1	1-128	≤4	/	8	≥16
FEP	0.016-0.12	<1	1-64	≤2	4-8	/	≥16
TZP	1/4-4/4	<4/4	4/4-256/4	≤8/4	/	16/4	≥32/4
SCF*	0.12-0.5	<4	4/2-256/128	≤16	/	32	≥64
CZA	0.06/4-0.5/4	<0.5/4	0.5/4-8/4	≤2/4	/	4/4	≥8/4
PB	0.25-2	0.5	0.125-4	≤2	/	/	≥4
TGC	0.03-0.25	<0.25	0.25-8	≤4	/	8	≥16
FOS	0.5-2	1	1-1024	≤64	/	128	≥256
ATM	0.06-0.25	<2	2-128	≤4	/	8	≥16
CIP	0.004-0.16	<0.5	0.5-32	≤0.25	/	0.5	≥1
AK	0.5 - 4	2	1-1024	≤16	/	32	≥64
Note: QC, quality control; SCF: refer to cefoperazone breakpoint; S, susceptible isolate; SDD, susceptible, dose dependent isolate; I, intermediate isolate; R, resistant isolate.
The polymyxin B breakpoints refer to the US Committee on Antimicrobial Susceptibility Testing (USCAST) 2020 recommendations to adopt S≤2 mg/L and R≥4 mg/L as the clinical breakpoints.
