# Supplementary material for: Outbreak of OXA-232-producing carbapenem-resistant Klebsiella pneumoniae ST15 in a Chinese teaching hospital: a molecular epidemiological study
Source: Front Cell Infect Microbiol. 2023 Aug 21;13:1229284. doi: 10.3389/fcimb.2023.1229284 (PMC10475586; doi:10.3389/fcimb.2023.1229284)
Supplement: Supplementary Table 6 — Plasmids in the complete genomes P14-1 and P15-1. [file Table_6.xlsx]

## Sheet: Plasmid information
Strain	Plasmid	size (bp)	gc_percent (%)	rep_type(s)	predicted_mobility	primary_cluster_id (mob-suite)
P14_1	p1	167324	50.59	IncFIB,IncHI1B	non-mobilizable	AA406
P14_1	p2	128536	50.06	IncFIB	non-mobilizable	AC125
P14_1	p3	116564	51.44	IncFII,rep_cluster_1418	conjugative	AA452
P14_1	p4	9730	53.22	ColRNAI_rep_cluster_1857	mobilizable	AA944
P14_1	p5	6141	52.19	rep_cluster_1195	mobilizable	AC129
P14_1	p6	5640	49.96	-	mobilizable	AA360
P14_1	p7	4510	44.72	ColRNAI_rep_cluster_1987	non-mobilizable	AA117
P14_1	p8	3770	41.93	rep_cluster_2350	mobilizable	AA671
P14_1	p9	3559	42.46	ColRNAI_rep_cluster_1987	non-mobilizable	AA118
P15_1	p1	158934	51.75	IncFII,rep_cluster_1418	conjugative	AA452
P15_1	p2	158205	49.57	IncFIB,IncHI1B	non-mobilizable	AA406
P15_1	p3	128536	50.06	IncFIB	non-mobilizable	AC125
P15_1	p4	9730	53.22	ColRNAI_rep_cluster_1857	mobilizable	AA944
P15_1	p5	6141	52.17	rep_cluster_1195	mobilizable	AC129
P15_1	p6	5640	49.96	-	mobilizable	AA360
P15_1	p7	4509	44.73	ColRNAI_rep_cluster_1987	non-mobilizable	AA117
P15_1	p8	3770	41.94	rep_cluster_2350,rep_cluster_2370	mobilizable	AA671
P15_1	p9	3559	42.46	ColRNAI_rep_cluster_1987	non-mobilizable	AA118
